# Supplementary material for: Development and Application of an Antigen Capture ELISA for the Detection of Enzootic Nasal Tumor Virus‐2
Source: Transbound Emerg Dis. 2025 Dec 19;2025:5514208. doi: 10.1155/tbed/5514208 (PMC12717442; doi:10.1155/tbed/5514208)
Supplement: Supplementary file 1 — Supporting Information 1 Table S1: Information of 35 ENTV‐2 p27 amino acid sequences. [file TBED-2025-5514208-s001.xlsx]

## Sheet: Sheet1
Table S1 Information of 35 ENTV-2 p27 amino acid sequences
GenBank Number		Collection Date	Location	Species
AY197548.2		30-JUL-2003	Spain	goat
HM104174.1		14-Oct-2008	China Sichuan	goat
KU179192.1		19-Aug-2015	China Shaanxi	goat
KU258871.1		14-Jun-2013	China Sichuan	Nanjiang yellow goat
KU258872.1		14-Jun-2013	China Sichuan	Nanjiang yellow goat
KU258873.1		14-Jun-2013	China Sichuan	Nanjiang yellow goat
KU258874.1		14-Jun-2013	China Sichuan	Nanjiang yellow goat
KU258875.1		14-Jun-2013	China Sichuan	Nanjiang yellow goat
KU258877.1		14-Jun-2013	China Sichuan	Nanjiang yellow goat
KU258878.1		14-Jun-2013	China Sichuan	Nanjiang yellow goat
KU258879.1		14-Jun-2013	China Sichuan	Nanjiang yellow goat
KU258880.1		14-Jun-2013	China Sichuan	Nanjiang yellow goat
KU980910.1		13-Dec-2015	China Shaanxi	goat
KU980911.1		14-Dec-2015	China Shaanxi	goat
KU980912.1		29-Dec-2015	China Shaanxi	goat
LC762616.1		25-Aug-2022	China Anhui	Capra hircus
LC762617.1		6-Sep-2022	China Anhui	Capra hircus
MK164396.1		15-Sep-2017	China Guangdong Qingyuan	goat
MK164400.1		Jul-2018	China Chongqing	goat
MK210250.1		8-Jul-2015	China Fujian	goat
MK559457.1		Oct-2018	China Fujian	goat
MT254061.1		23-Dec-2018	China Guangxi	goat
MT254062.1		13-Apr-2019	China Guangxi	goat
MT254063.1		2-Jun-2019	China Guangxi	goat
MT598195.1		11-Jun-2020	China Fujian	goat
NC_004994.2		16-Dec-2002	Spain	goat
OR682176.1		Apr-2022	China Chongqing	goat
PP682590.1		16-Apr-2024	China Yunnan	Capra hircus
PP707056.1		2005	France Creuse	Capra hircus
PP707057.1		2021	France Lot	Capra hircus
PP707058.1		2022	France Lot	Capra hircus
PP707059.1		2007	France Indre	Capra hircus
PP707060.1		2016	France Haute-Savoie	Capra hircus
PP707061.1		2016	France Haute-Savoie	Capra hircus
PQ178888.1		2024	China Fujian	goat
