# Supplementary material for: Development and Application of an Antigen Capture ELISA for the Detection of Enzootic Nasal Tumor Virus‐2
Source: Transbound Emerg Dis. 2025 Dec 19;2025:5514208. doi: 10.1155/tbed/5514208 (PMC12717442; doi:10.1155/tbed/5514208)
Supplement: Supplementary file 2 — Supporting Information 2 Table S2: List of species containing the LRPYRKKGDLSDFIRICA motif. [file TBED-2025-5514208-s002.xlsx]

## Sheet: 1
Table S2 List of species containing the LRPYRKKGDLSDFIRICA motif
description	sequence
AXI69338.1:3-20 gag protein, partial [Jaagsiekte sheep retrovirus]	LRPYRKKGDLSDFIRICA
ANA08085.1:3-20 gag protein, partial [Jaagsiekte sheep retrovirus]	LRPYRKKGDLSDFIRICA
ANA08084.1:3-20 gag protein, partial [Jaagsiekte sheep retrovirus]	LRPYRKKGDLSDFIRICA
ANA08083.1:3-20 gag protein, partial [Jaagsiekte sheep retrovirus]	LRPYRKKGDLSDFIRICA
CAA96440.1:3-20 gag, partial [Ovine enzootic nasal tumor virus]	LRPYRKKGDLSDFIRICA
ANA08082.1:3-20 gag protein, partial [Jaagsiekte sheep retrovirus]	LRPYRKKGDLSDFIRICA
QIB89443.1:447-464 gag-pro-pol polyprotein [Jaagsiekte sheep retrovirus]	LRPYRKKGDLSDFIRICA
P31623.2:448-465 RecName: Full=Gag-Pro-Pol polyprotein; Contains: RecName: Full=Matrix protein p10; Contains: RecName: Full=Phosphorylated protein; Contains: RecName: Full=p12; Contains: RecName: Full=Capsid protein p27; Contains: RecName: Full=Nucleocapsid protein-dUTPase; Short=NC-dUTPase; Contains: RecName: Full=Protease 17 kDa; Contains: RecName: Full=Protease 13 kDa; Contains: RecName: Full=…	LRPYRKKGDLSDFIRICA
P31625.3:448-465 RecName: Full=Gag-Pro polyprotein; Contains: RecName: Full=Matrix protein p10; Contains: RecName: Full=Phosphorylated protein; Contains: RecName: Full=p12; Contains: RecName: Full=Capsid protein p27; Contains: RecName: Full=Nucleocapsid protein-dUTPase; Short=NC-dUTPase; Contains: RecName: Full=Protease 17 kDa; Contains: RecName: Full=Protease 13 kDa; Contains: RecName: Full=G-pa…	LRPYRKKGDLSDFIRICA
QIB89446.1:447-464 gag-pro polyprotein [Jaagsiekte sheep retrovirus]	LRPYRKKGDLSDFIRICA
XDC61658.1:436-453 hypothetical protein R6Z07M_012840 [Ovis aries]	LRPYRKKGDLSDFIRICA
XP_042098257.1:436-453 endogenous retrovirus group K member 8 Gag polyprotein-like [Ovis aries]	LRPYRKKGDLSDFIRICA
XP_060257768.1:274-291 uncharacterized protein LOC132658120 [Ovis aries]	LRPYRKKGDLSDFIRICA
XFF88943.1:458-475 hypothetical protein AB1E18_015162 [Capra hircus]	LRPYRKKGDLSDFIRICA
XFF97110.1:456-473 hypothetical protein AB1E19_000735 [Capra hircus]	LRPYRKKGDLSDFIRICA
XFG11446.1:455-472 hypothetical protein AB1E19_015070 [Capra hircus]	LRPYRKKGDLSDFIRICA
QPG92758.1:455-472 gag protein [Enzootic nasal tumor virus 2]	LRPYRKKGDLSDFIRICA
XP_017901904.1:455-472 PREDICTED: endogenous retrovirus group K member 6 Gag polyprotein-like [Capra hircus]	LRPYRKKGDLSDFIRICA
WYC14006.1:455-472 gag protein [Enzootic nasal tumor virus 2]	LRPYRKKGDLSDFIRICA
XDB63206.1:455-472 hypothetical protein ABFV05_016822 [Capra hircus]	LRPYRKKGDLSDFIRICA
QDF21374.1:455-472 gag protein [Enzootic nasal tumor virus 2]	LRPYRKKGDLSDFIRICA
XFF99956.1:455-472 hypothetical protein AB1E19_003581 [Capra hircus]	LRPYRKKGDLSDFIRICA
XFF74519.1:455-472 hypothetical protein AB1E18_000738 [Capra hircus]	LRPYRKKGDLSDFIRICA
XDB49199.1:455-472 hypothetical protein ABFV05_002815 [Capra hircus]	LRPYRKKGDLSDFIRICA
XFF74790.1:455-472 hypothetical protein AB1E18_001009 [Capra hircus]	LRPYRKKGDLSDFIRICA
XFF77184.1:455-472 hypothetical protein AB1E18_003403 [Capra hircus]	LRPYRKKGDLSDFIRICA
QCY65252.1:455-472 gag protein [Enzootic nasal tumour virus 2]	LRPYRKKGDLSDFIRICA
QPG92766.1:454-471 gag protein [Enzootic nasal tumor virus 2]	LRPYRKKGDLSDFIRICA
KAJ1058102.1:454-471 hypothetical protein K5549_015609 [Capra hircus]	LRPYRKKGDLSDFIRICA
XFG07166.1:454-471 hypothetical protein AB1E19_010790 [Capra hircus]	LRPYRKKGDLSDFIRICA
WZN15656.1:454-471 gag protein [Enzootic nasal tumor virus 2]	LRPYRKKGDLSDFIRICA
XDB63496.1:453-470 hypothetical protein ABFV05_017112 [Capra hircus]	LRPYRKKGDLSDFIRICA
XFF74516.1:452-469 hypothetical protein AB1E18_000735 [Capra hircus]	LRPYRKKGDLSDFIRICA
ABV71072.1:452-469 Gag [Ovis aries]	LRPYRKKGDLSDFIRICA
AAF29456.1:452-469 Gag [Ovis aries]	LRPYRKKGDLSDFIRICA
ABV71099.1:452-469 Gag [Ovis aries]	LRPYRKKGDLSDFIRICA
XDB47119.1:452-469 hypothetical protein ABFV05_000735 [Capra hircus]	LRPYRKKGDLSDFIRICA
ABV71123.1:452-469 Gag [Ovis aries]	LRPYRKKGDLSDFIRICA
ABV71077.1:452-469 Gag [Ovis aries]	LRPYRKKGDLSDFIRICA
ABV71092.1:452-469 Gag [Ovis aries]	LRPYRKKGDLSDFIRICA
ABV71111.1:452-469 Gag [Ovis aries]	LRPYRKKGDLSDFIRICA
ABV71067.1:452-469 Gag [Ovis aries]	LRPYRKKGDLSDFIRICA
KAJ1070941.1:452-469 hypothetical protein K5549_003920 [Capra hircus]	LRPYRKKGDLSDFIRICA
AST51849.1:452-469 gag protein [Ovis aries]	LRPYRKKGDLSDFIRICA
XFF89711.1:452-469 hypothetical protein AB1E18_015930 [Capra hircus]	LRPYRKKGDLSDFIRICA
XFF74345.1:452-469 hypothetical protein AB1E18_000564 [Capra hircus]	LRPYRKKGDLSDFIRICA
XFG03395.1:452-469 hypothetical protein AB1E19_007019 [Capra hircus]	LRPYRKKGDLSDFIRICA
AAF22164.1:452-469 Gag [Ovis aries]	LRPYRKKGDLSDFIRICA
ABV71106.1:452-469 Gag [Ovis aries]	LRPYRKKGDLSDFIRICA
ABI50234.1:452-469 gag protein [Ovis aries]	LRPYRKKGDLSDFIRICA
XP_017902085.1:452-469 PREDICTED: endogenous retrovirus group K member 7 Gag polyprotein-like [Capra hircus]	LRPYRKKGDLSDFIRICA
XFF81578.1:452-469 hypothetical protein AB1E18_007797 [Capra hircus]	LRPYRKKGDLSDFIRICA
ABV71107.1:452-469 Gag [Ovis aries]	LRPYRKKGDLSDFIRICA
ARA67907.1:451-468 gag protein [Jaagsiekte sheep retrovirus]	LRPYRKKGDLSDFIRICA
XFG11589.1:451-468 hypothetical protein AB1E19_015213 [Capra hircus]	LRPYRKKGDLSDFIRICA
XP_040091673.1:450-467 endogenous retrovirus group K member 7 Gag polyprotein-like [Oryx dammah]	LRPYRKKGDLSDFIRICA
ACX93963.1:450-467 gag protein [Ovine enzootic nasal tumor virus]	LRPYRKKGDLSDFIRICA
ADK26412.1:450-467 gag protein [Ovine enzootic nasal tumor virus]	LRPYRKKGDLSDFIRICA
ACX93967.1:449-466 gag protein [Ovine enzootic nasal tumor virus]	LRPYRKKGDLSDFIRICA
YP_238302.1:449-466 gag [Ovine enzootic nasal tumor virus]	LRPYRKKGDLSDFIRICA
ACX93975.1:449-466 gag protein [Ovine enzootic nasal tumor virus]	LRPYRKKGDLSDFIRICA
AGO59336.1:449-466 Gag [Ovine enzootic nasal tumor virus]	LRPYRKKGDLSDFIRICA
ADK26405.1:449-466 gag protein [Ovine enzootic nasal tumor virus]	LRPYRKKGDLSDFIRICA
XEG76004.1:449-466 gag protein [Ovine enzootic nasal tumor virus]	LRPYRKKGDLSDFIRICA
XIJ73141.1:449-466 gag protein [Ovine enzootic nasal tumor virus]	LRPYRKKGDLSDFIRICA
WOV89969.1:448-465 gag protein [Jaagsiekte sheep retrovirus]	LRPYRKKGDLSDFIRICA
ANG58665.1:448-465 gag protein [Enzootic nasal tumor virus 2]	LRPYRKKGDLSDFIRICA
BEE30160.1:448-465 gag protein [Enzootic nasal tumor virus 2]	LRPYRKKGDLSDFIRICA
XEG76052.1:448-465 gag protein [Jaagsiekte sheep retrovirus]	LRPYRKKGDLSDFIRICA
NP_862831.2:448-465 gag protein [Enzootic nasal tumor virus 2]	LRPYRKKGDLSDFIRICA
QEQ26600.1:448-465 gag protein [Enzootic nasal tumor virus 2]	LRPYRKKGDLSDFIRICA
QBP05337.1:448-465 gag protein [Enzootic nasal tumor virus 2]	LRPYRKKGDLSDFIRICA
XEG76068.1:448-465 gag protein [Jaagsiekte sheep retrovirus]	LRPYRKKGDLSDFIRICA
XEG76096.1:448-465 gag protein [Enzootic nasal tumor virus 2]	LRPYRKKGDLSDFIRICA
ANG58697.1:448-465 gag protein [Enzootic nasal tumor virus 2]	LRPYRKKGDLSDFIRICA
NP_041184.1:448-465 gag protein [Jaagsiekte sheep retrovirus]	LRPYRKKGDLSDFIRICA
AOZ60517.1:448-465 gag [Enzootic nasal tumor virus 2]	LRPYRKKGDLSDFIRICA
ANG58673.1:448-465 gag protein [Enzootic nasal tumor virus 2]	LRPYRKKGDLSDFIRICA
XEG76088.1:448-465 gag protein [Enzootic nasal tumor virus 2]	LRPYRKKGDLSDFIRICA
QPZ85370.1:448-465 gag [Enzootic nasal tumor virus 2]	LRPYRKKGDLSDFIRICA
ADI50271.1:448-465 gag protein [Enzootic nasal tumor virus 2]	LRPYRKKGDLSDFIRICA
ANG58657.1:448-465 gag protein [Enzootic nasal tumor virus 2]	LRPYRKKGDLSDFIRICA
XEG76084.1:448-465 gag protein [Enzootic nasal tumor virus 2]	LRPYRKKGDLSDFIRICA
ANG58693.1:448-465 gag protein [Enzootic nasal tumor virus 2]	LRPYRKKGDLSDFIRICA
ANG58661.1:448-465 gag protein [Enzootic nasal tumor virus 2]	LRPYRKKGDLSDFIRICA
XEG76100.1:448-465 gag protein [Enzootic nasal tumor virus 2]	LRPYRKKGDLSDFIRICA
ANG58685.1:448-465 gag protein [Enzootic nasal tumor virus 2]	LRPYRKKGDLSDFIRICA
XFA11823.1:448-465 gag protein [Enzootic nasal tumour virus 2]	LRPYRKKGDLSDFIRICA
ANG58669.1:448-465 gag protein [Enzootic nasal tumor virus 2]	LRPYRKKGDLSDFIRICA
BEE30164.1:448-465 gag protein [Enzootic nasal tumor virus 2]	LRPYRKKGDLSDFIRICA
QTE34363.1:448-465 gag protein [Enzootic nasal tumor virus 2]	LRPYRKKGDLSDFIRICA
ANG58677.1:448-465 gag protein [Enzootic nasal tumor virus 2]	LRPYRKKGDLSDFIRICA
ANC55857.1:448-465 gag protein [Enzootic nasal tumor virus 2]	LRPYRKKGDLSDFIRICA
ANG58689.1:448-465 gag protein [Enzootic nasal tumor virus 2]	LRPYRKKGDLSDFIRICA
XEG76028.1:447-464 gag protein [Jaagsiekte sheep retrovirus]	LRPYRKKGDLSDFIRICA
XEG76036.1:447-464 gag protein [Jaagsiekte sheep retrovirus]	LRPYRKKGDLSDFIRICA
XEG76044.1:447-464 gag protein [Jaagsiekte sheep retrovirus]	LRPYRKKGDLSDFIRICA
XEG76032.1:447-464 gag protein [Jaagsiekte sheep retrovirus]	LRPYRKKGDLSDFIRICA
XEG76024.1:447-464 gag protein [Jaagsiekte sheep retrovirus]	LRPYRKKGDLSDFIRICA
XEG76048.1:447-464 gag protein [Jaagsiekte sheep retrovirus]	LRPYRKKGDLSDFIRICA
