# Supplementary material for: Development and Application of an Antigen Capture ELISA for the Detection of Enzootic Nasal Tumor Virus‐2
Source: Transbound Emerg Dis. 2025 Dec 19;2025:5514208. doi: 10.1155/tbed/5514208 (PMC12717442; doi:10.1155/tbed/5514208)
Supplement: Supplementary file 3 — Supporting Information 3 Table S3: Results of WB, qRT‐PCR and acELISA assays in 191 clinical samples. [file TBED-2025-5514208-s007.xlsx]

## Sheet: Sheet1
Table S3. Results of WB, qRT-PCR and acELISA assays in 191 clinical samples.
Number	qRT-PCR	WB	acELISA		Number	qRT-PCR	WB	acELISA		Number	qRT-PCR	WB	acELISA		Number	qRT-PCR	WB	acELISA
1	N	N	N		51	N	N	N		101*	N	N	N		151*	P	P	P
2	N	N	N		52	N	N	N		102*	N	N	N		152*	P	P	P
3*	P	P	P		53	N	N	N		103*	N	N	N		153*	P	P	P
4	N	N	N		54	N	N	N		104*	N	N	N		154*	P	P	P
5	P	N	N		55	N	N	N		105*	N	N	N		155*	P	P	P
6	N	N	N		56	N	N	N		106*	N	N	N		156*	P	P	P
7	N	N	N		57	N	N	N		107*	N	N	N		157*	P	P	P
8	N	N	N		58	N	N	N		108*	N	N	N		158*	P	P	P
9	N	N	N		59	N	N	N		109*	N	N	N		159*	N	P	P
10	N	N	N		60	N	N	N		110*	N	N	N		160*	P	P	P
11	N	N	N		61*	P	P	P		111*	N	N	N		161*	P	P	P
12	N	N	N		62*	P	P	P		112*	N	N	N		162*	N	P	P
13	N	N	N		63	N	N	N		113*	N	N	N		163*	P	P	P
14	N	N	N		64	N	N	N		114*	N	N	N		164*	P	P	P
15	N	N	N		65	N	N	N		115*	N	N	N		165*	P	P	P
16	N	N	N		66	N	N	N		116*	N	N	N		166*	P	P	P
17	N	N	P		67	N	N	N		117*	N	N	N		167	N	N	N
18	N	N	N		68	N	N	N		118*	N	N	N		168	N	N	N
19	N	N	N		69	N	N	N		119*	N	N	N		169*	N	N	N
20	N	N	N		70	N	N	N		120*	N	N	N		170*	N	N	N
21	P	N	P		71	N	N	N		121*	N	N	N		171*	N	N	N
22	N	N	N		72	N	N	N		122*	N	N	N		172*	N	N	N
23	N	N	N		73	N	N	N		123*	N	N	N		173*	N	N	N
24	N	N	N		74	N	N	N		124*	N	N	N		174*	N	N	N
25	N	N	N		75	N	N	N		125*	N	N	N		175*	N	N	N
26	N	N	N		76	N	N	N		126*	N	N	N		176*	N	N	N
27	N	N	N		77	N	N	N		127*	N	N	N		177*	N	N	N
28*	P	P	P		78	N	N	N		128*	N	N	N		178*	N	N	N
29	N	N	N		79	N	N	N		129*	N	N	N		179*	N	N	N
30	N	N	N		80	P	N	N		130*	N	N	N		180*	N	N	N
31	N	N	N		81	N	N	N		131*	N	N	N		181*	N	N	N
32	P	N	N		82	N	N	N		132*	N	N	N		182*	N	N	N
33	N	N	N		83	N	N	N		133*	N	N	N		183*	N	N	N
34	N	N	N		84	N	N	N		134*	N	N	N		184*	N	N	N
35	N	N	N		85	N	N	N		135*	N	N	N		185*	N	N	N
36	N	N	N		86	P	N	N		136*	N	N	N		186*	N	N	N
37	N	N	N		87	N	N	N		137*	N	N	N		187*	N	N	N
38	N	N	N		88*	N	N	N		138*	N	N	N		188*	N	N	N
39	N	N	N		89*	N	N	N		139*	P	P	P		189*	N	N	N
40	N	N	N		90*	N	N	N		140*	P	P	P		190*	N	N	N
41	N	N	N		91*	N	N	N		141*	P	P	P		191*	N	N	N
42	N	N	N		92*	N	N	N		142*	P	P	P
43	N	N	N		93*	N	N	N		143*	P	P	P
44	N	N	N		94*	N	N	N		144*	P	P	P
45	N	N	N		95*	N	N	N		145*	P	P	P
46	N	N	N		96*	N	N	N		146*	P	P	P
47	N	N	N		97*	N	N	N		147	N	N	N
48*	P	P	P		98*	N	N	N		148	N	N	N
49	N	N	N		99*	N	N	N		149*	P	P	P
50	N	N	N		100*	N	N	N		150*	P	P	P
* Samples were employed to establish the cut-off value. N, Negative; P, Positive.
