# Supplementary material for: Development and Application of an Antigen Capture ELISA for the Detection of Enzootic Nasal Tumor Virus‐2
Source: Transbound Emerg Dis. 2025 Dec 19;2025:5514208. doi: 10.1155/tbed/5514208 (PMC12717442; doi:10.1155/tbed/5514208)
Supplement: Supplementary file 4 — Supporting Information 4 Table S4: Detection of ENTV‐2 in the serum and nasal swab samples from 100 goats by the acELISA. [file TBED-2025-5514208-s008.xlsx]

## Sheet: Sheet1
Table S4. Detection of ENTV-2 in the serum and nasal swab samples from 100 goats by the acELISA
Number	Nasal	Serum	Age (years)	Sex		Number	Nasal	Serum	Age (years)	Sex
1	N	N	4.5	Female		51	N	N	2.5	Female
2	P	N	2	Female		52	N	N	3	Female
3	P	N	4.5	Female		53	N	N	1	Female
4	N	N	4.5	Female		54	N	N	4.5	Female
5	N	N	2	Female		55	N	P	4.5	Female
6	N	N	4.5	Female		56	P	N	3	Female
7	P	N	3	Female		57	N	P	2	Female
8	P	N	3	Female		58	N	N	2.5	Female
9	N	N	1	Female		59	P	N	4.5	Female
10	N	N	4.5	Female		60	N	N	4.5	Female
11	N	N	3	Female		61	P	N	4.5	Female
12	N	N	4.5	Female		62	P	N	4.5	Female
13	N	N	4.5	Female		63	N	N	2	Female
14	N	N	2.5	Female		64	P	N	4.5	Female
15	P	N	4.5	Female		65	N	N	4.5	Female
16	N	N	2	Female		66	N	N	3.5	Female
17	N	N	4.5	Female		67	N	N	2	Female
18	P	N	4.5	Female		68	N	N	4.5	Female
19	N	N	4.5	Female		69	N	N	3.5	Female
20	P	N	4.5	Female		70	N	N	1	Male
21	N	N	1	Female		71	P	N	3	Female
22	N	N	4.5	Female		72	P	N	4.5	Female
23	N	N	3	Female		73	N	N	4.5	Female
24	N	N	3	Female		74	N	N	2	Female
25	N	P	4.5	Female		75	P	N	4.5	Female
26	N	N	4.5	Female		76	N	N	3	Female
27	N	N	4.5	Female		77	N	N	4.5	Female
28	P	N	4.5	Female		78	P	N	4.5	Female
29	N	P	3	Female		79	N	N	4.5	Female
30	N	N	1	Female		80	P	N	4.5	Female
31	N	N	4.5	Female		81	N	N	4.5	Female
32	P	N	3.5	Female		82	N	N	4.5	Female
33	N	N	2	Female		83	N	N	2	Female
34	N	N	3.5	Female		84	N	N	3	Female
35	N	N	3	Female		85	N	N	3	Female
36	N	N	4.5	Female		86	P	N	4.5	Female
37	N	P	1	Female		87	N	N	4.5	Female
38	N	P	1	Female		88	N	N	4.5	Female
39	P	N	4.5	Female		89	N	N	2	Female
40	P	N	2	Female		90	N	N	1	Female
41	N	N	4.5	Female		91	N	N	4.5	Female
42	N	N	4.5	Female		92	N	N	4.5	Female
43	N	N	4.5	Female		93	N	N	3	Female
44	P	N	4.5	Female		94	N	N	4.5	Female
45	P	N	3.5	Female		95	N	N	4.5	Female
46	N	N	3	Female		96	P	N	4.5	Female
47	N	N	4.5	Female		97	N	N	1	Female
48	P	N	2.5	Female		98	P	N	4.5	Female
49	N	N	4.5	Female		99	P	N	4.5	Female
50	P	N	3	Female		100	N	N	1.5	Female
N， Negative；P，Positive.
