# Supplementary material for: Development and Application of an Antigen Capture ELISA for the Detection of Enzootic Nasal Tumor Virus‐2
Source: Transbound Emerg Dis. 2025 Dec 19;2025:5514208. doi: 10.1155/tbed/5514208 (PMC12717442; doi:10.1155/tbed/5514208)
Supplement: Supplementary file 5 — Supporting Information 5 Table S5: Detection of serial dilutions of ENTV‐2 positive nasal swabs using ENTV‐2 negative goat serum by the acELISA. [file TBED-2025-5514208-s004.xlsx]

## Sheet: Sheet1
Table S5. Detection of serial dilutions of ENTV-2 positive nasal swabs using ENTV-2 negative goat serum by the acELISA
Dilution	Serum Sample 1	Serum Sample 2	Serum Sample 3
0	N	N	N
4	P	P	P
16	P	P	P
64	P	P	P
256	P	P	P
512	N	N	N
N， Negative；P，Positive.
